# Supplementary material for: Identification of aberrantly expressed lncRNAs and ceRNA networks in multiple myeloma: a combined high-throughput sequencing and microarray analysis
Source: Front Oncol. 2023 Jun 5;13:1160342. doi: 10.3389/fonc.2023.1160342 (PMC10277558; doi:10.3389/fonc.2023.1160342)
Supplement: Supplementary file 1 [file Table_1.xlsx]

## Sheet: Sheet1
	database	data number	website link	extraction code
Data of sequencing	SRA	PRJNA713309	:https://www.ncbi.nlm.nih.gov/sra/PRJNA713309
Data of gene chip	GEO	141260	https://www.ncbi.nlm.nih.gov/geo/query/acc.cgi?acc=GSE141260	epuhwwymzbcffap
