# Supplementary material for: Identification of aberrantly expressed lncRNAs and ceRNA networks in multiple myeloma: a combined high-throughput sequencing and microarray analysis
Source: Front Oncol. 2023 Jun 5;13:1160342. doi: 10.3389/fonc.2023.1160342 (PMC10277558; doi:10.3389/fonc.2023.1160342)
Supplement: Supplementary file 2 [file Table_2.xlsx]

## Sheet: Sheet1
		Original Ct value				CT平均值				△CT			△△CT			2-△△CT
	Sample Name	FAM157C	AC007278.2	GAPDH		FAM157C	AC007278.2	GAPDH		FAM157C	AC007278.2		FAM157C	AC007278.2		FAM157C	AC007278.2
	C1	19.98	22.15	14.61
	C1	20.22	22.32	14.33		20.1467	22.2367	14.4067		5.74	7.83		0	0		1	1
	C1	20.24	22.24	14.28
	C2	19.9	22.82	14.33
	C2	19.87	22.68	14.4		19.8733	22.7	14.2867		5.58667	8.41333		-0.153333	0.583333		1.11214	0.66742
	C2	19.85	22.6	14.13
	C3	20.41	22.23	15.08
	C3	20.09	22.3	15.34		20.16	22.23	15.1433		5.01667	7.08667		-0.723333	-0.743333		1.65099	1.67404
	C3	19.98	22.16	15.01
	C4	20.21	22.04	15.52
	C4	19.7	21.98	15.61		19.8933	21.9567	15.59		4.30333	6.36667		-1.43667	-1.46333		2.70695	2.75745
	C4	19.77	21.85	15.64
	C5	20.24	22.62	20.45
	C5	20.78	22.71	20.65		20.5433	22.5867	20.64		-0.0966667	1.94667		-5.83667	-5.88333		57.1494	59.0282
	C5	20.61	22.43	20.82
	C6	20.48	22.68	16.55
	C6	20.19	22.4	16.3		20.33	22.62	16.4533		3.87667	6.16667		-1.86333	-1.66333		3.63847	3.16748
	C6	20.32	22.78	16.51
	C7	20.66	23.24	17.57
	C7	20.89	23.49	17.66		20.77	23.31	17.6433		3.12667	5.66667		-2.61333	-2.16333		6.11916	4.47949
	C7	20.76	23.2	17.7
	C8	19.45	22.28	15.4
	C8	19.46	21.96	15.35		19.3967	22.23	15.2367		4.16	6.99333		-1.58	-0.836667		2.9897	1.78592
	C8	19.28	22.45	14.96
	C9	19.85	20.74	13.72
	C9	19.58	20.81	13.74		19.6767	20.7633	13.8		5.87667	6.96333		0.136667	-0.866667		0.909618	1.82344
	C9	19.6	20.74	13.94
	C10	17.95	19.9	15.57
	C10	18.02	20.04	15.77		18.0467	20.0133	15.68		2.36667	4.33333		-3.37333	-3.49667		10.3627	11.2876
	C10	18.17	20.1	15.7
	MM2	21.51	22.78	19.19
	MM2	21.34	22.77	19.24		21.45	22.9367	19.2033		2.24667	3.73333		-3.49333	-4.09667		11.2615	17.1088
	MM2	21.5	23.26	19.18
	MM13	18.09	19.05	11.61
	MM13	18.33	18.91	11.57		18.1767	18.93	11.7167		6.46	7.21333		0.72	-0.616667		0.607097	1.53333
	MM13	18.11	18.83	11.97
	MM17	20.17	18.98	9.61
	MM17	20.01	18.77	9.55		20.1067	18.9	9.56667		10.54	9.33333		4.8	1.50333		0.0358968	0.352737
	MM17	20.14	18.95	9.54
	MM18	18.06	20.67	10.92
	MM18	17.76	20.54	10.75		18.0367	20.63	10.82		7.21667	9.81		1.47667	1.98		0.359318	0.25349
	MM18	18.29	20.68	10.79
	MM22	20.97	22.78	10.44
	MM22	21.42	23.02	10.81		21.19	22.8367	10.5833		10.6067	12.2533		4.86667	4.42333		0.0342758	0.0466062
	MM22	21.18	22.71	10.5
	MM23	20.62	23.8	11.23
	MM23	20.7	23.51	11.01		20.64	23.58	11.1667		9.47333	12.4133		3.73333	4.58333		0.0751891	0.0417137
	MM23	20.6	23.43	11.26
	MM28	18.24	18.34	8.69
	MM28	18.43	18.5	8.88		18.2567	18.3833	8.75		9.50667	9.63333		3.76667	1.80333		0.0734717	0.286512
	MM28	18.1	18.31	8.68
	MM31	19	18.88	7.76
	MM31	19	19.37	7.81		19.0567	19.0467	7.75667		11.3	11.29		5.56	3.46		0.0211969	0.0908733
	MM31	19.17	18.89	7.7
	MM32	19.27	17.4	9.49
	MM32	19.4	17.61	9.45		19.3267	17.4667	9.44667		9.88	8.02		4.14	0.19		0.0567199	0.876606
	MM32	19.31	17.39	9.4
	MM33	19.34	18.44	11.71
	MM33	19.25	18.65	11.73		19.3067	18.5867	11.7267		7.58	6.86		1.84	-0.97		0.279322	1.95884
	MM33	19.33	18.67	11.74
	L_HT33pos	17.48	18.32	15.98
	L_HT33pos	17.3	17.95	16.16		17.32	18.0767	16.0767		1.24333	2		-4.49667	-5.83		22.5752	56.8859
	L_HT33pos	17.18	17.96	16.09
	H_J54 pos	17.91	22.64	11.12
	H_J54 pos	18.09	22.68	11.25		18.04	22.7467	11.2		6.84	11.5467		1.1	3.71667		0.466516	0.0760627
	H_J54 pos	18.12	22.92	11.23
	Z_JF57 pos	22.41	23.77	12.53
	Z_JF57 pos	22.46	23.93	12.56		22.4167	23.7033	12.6267		9.79	11.0767		4.05	3.24667		0.060371	0.105355
	Z_JF57 pos	22.38	23.41	12.79
	Z_YX61 pos	23.83	25.02	9.69
	Z_YX61 pos	23.56	25.07	9.67		23.7	24.9633	9.60667		14.0933	15.3567		8.35333	7.52667		0.00305771	0.0054231
	Z_YX61 pos	23.71	24.8	9.46
	D_YP91 pos	22.69	24.2	12.39
	D_YP91 pos	22.81	24.28	12.69		22.84	24.22	12.49		10.35	11.73		4.61	3.9		0.0409498	0.0669858
	D_YP91 pos	23.02	24.18	12.39
	Z_JL92 pos	22.19	23.46	10.47
	Z_JL92 pos	21.95	23.03	10.27		22.13	23.2	10.42		11.71	12.78		5.97	4.95		0.0159533	0.032352
	Z_JL92 pos	22.25	23.11	10.52
	Z_CS95 pos	20.31	25.04	12.08
	Z_CS95 pos	19.87	24.85	12.43		20.0967	24.9733	12.1833		7.91333	12.79		2.17333	4.96		0.221698	0.0321286
	Z_CS95 pos	20.11	25.03	12.04
	Q_JC pos	23.69	25.21	14.6
	Q_JC pos	23.79	25.16	14.3		23.7733	25.1533	14.4567		9.31667	10.6967		3.57667	2.86667		0.0838139	0.137103
	Q_JC pos	23.84	25.09	14.47
	M_XL40 pos	17.83	21.36	14.23
	M_XL40 pos	17.89	21.19	14.23		17.8733	21.2233	14.25		3.62333	6.97333		-2.11667	-0.856667		4.33691	1.81085
	M_XL40 pos	17.9	21.12	14.29
	Z_LC pos	22.37	23.51	14.74
	Z_LC pos	22.16	24.04	15.05		22.2267	23.75	14.87		7.35667	8.88		1.61667	1.05		0.326088	0.482968
	Z_LC pos	22.15	23.7	14.82
	Sample Name	FAM157C	AC007278.2
	C1	1	1
	C2	1.11214	0.66742
	C3	1.65099	1.67404
	C4	2.70695	2.75745
	C5	57.1494	59.0282
	C6	3.63847	3.16748
	C7	6.11916	4.47949
	C8	2.9897	1.78592
	C9	0.909618	1.82344
	C10	10.3627	11.2876
	MM2	11.2615	17.1088
	MM13	0.607097	1.53333
	MM17	0.0358968	0.352737
	MM18	0.359318	0.25349
	MM22	0.0342758	0.0466062
	MM23	0.0751891	0.0417137
	MM28	0.0734717	0.286512
	MM31	0.0211969	0.0908733
	MM32	0.0567199	0.876606
	MM33	0.279322	1.95884
	L_HT33pos	22.5752	56.8859
	H_J54 pos	0.466516	0.0760627
	Z_JF57 pos	0.060371	0.105355
	Z_YX61 pos	0.00305771	0.0054231
	D_YP91 pos	0.0409498	0.0669858
	Z_JL92 pos	0.0159533	0.032352
	Z_CS95 pos	0.221698	0.0321286
	Q_JC pos	0.0838139	0.137103
	M_XL40 pos	4.33691	1.81085
	Z_LC pos	0.326088	0.482968
